# Supplementary material for: A Single Cell but Many Different Transcripts: A Journey into the World of Long Non-Coding RNAs
Source: Int J Mol Sci. 2020 Jan 1;21(1):302. doi: 10.3390/ijms21010302 (PMC6982300; doi:10.3390/ijms21010302)
Supplement: Supplementary file 1 [file ijms-21-00302-s001.zip]

Archive with 11 entries (9 files):
- ijms-662665-suppl/
- ijms-662665-suppl/Table S1.html
- ijms-662665-suppl/Table S1.pdf
- ijms-662665-suppl/Table S2.html
- ijms-662665-suppl/Table S2.pdf
- ijms-662665-suppl/Table S3.html
- ijms-662665-suppl/Table S3.pdf
- ijms-662665-suppl/__MACOSX/
- ijms-662665-suppl/__MACOSX/._Table S1.html
- ijms-662665-suppl/__MACOSX/._Table S2.html
- ijms-662665-suppl/__MACOSX/._Table S3.html
